# Supplementary material for: Plasma Exchange as an Adjunctive Therapeutic Option for Severe and Refractory Antineutrophil Cytoplasmic Antibody-Negative Microscopic Polyangiitis and Granulomatosis with Polyangiitis
Source: Medicina (Kaunas). 2025 Dec 9;61(12):2184. doi: 10.3390/medicina61122184 (PMC12735260; doi:10.3390/medicina61122184)
Supplement: Supplementary file 1 [file medicina-61-02184-s001.zip]

Archive with 3 entries (3 files):
- Certificate_of_editing-YUCMR_9868_0ewwwh8-4t.pdf
- SUPPLEMENTARY FIGURE1.tif
- SUPPLEMENTARY FIGURE2.tif
